# Supplementary material for: Lifestyle Habits and Exposure to BPA and Phthalates in Women of Childbearing Age from Northern Italy: A Pilot Study
Source: Int J Environ Res Public Health. 2021 Sep 15;18(18):9710. doi: 10.3390/ijerph18189710 (PMC8469822; doi:10.3390/ijerph18189710)
Supplement: Supplementary file 1 [file ijerph-18-09710-s001.zip]

Archive with 1 entries (1 files):
- ijerph-1342419-supplementary.pdf
